# Supplementary material for: USP25 promotes pathological HIF-1-driven metabolic reprogramming and is a potential therapeutic target in pancreatic cancer
Source: Nat Commun. 2022 Apr 19;13:2070. doi: 10.1038/s41467-022-29684-9 (PMC9018856; doi:10.1038/s41467-022-29684-9)
Supplement: Supplementary file 3 — Source Data [file 41467_2022_29684_MOESM3_ESM.xlsx]

## Sheet: Figure 1
	Figure 1b:								Figure 1c:
										X-Axis: Log2 T-test Difference	Y:Axis: -Log2 T-test p-value
									ATXN3	2.35632	3.98657
									JOSD2	4.17953	1.57245
									OTUB1	9.72587	2.64767
									OTUD4	2.99982	1.90077
									OTUD6B	4.03981	1.30635
									OTUD7B	3.92594	2.93839
									UCHL3	8.36534	5.25539
									UCHL5	6.075	3.29823
									USP10	6.95511	4.14718
									USP14	7.03576	2.29839
									USP15	4.98386	4.99848
									USP19	5.06956	3.05228
									USP24	4.34219	2.06273
									USP25	4.37667	3.47356
									USP28	7.02171	2.38717
									USP47	2.94002	3.16349
									USP48	4.12933	1.51699
									USP5	5.43116	1.7451
									USP7	5.77904	2.86539
									USP8	3.8832	4.80648
									USP9X	6.55145	3.49012
									VCPIP1	6.70479	2.39726
									YOD1	5.24805	3.40842
									BAP1	1.20172	1.19709
									CYLD	0.900852	0.488486
									OTUD1	0.510834	0.201046
									OTUD5	0.939086	0.930989
									USP33	0.770456	0.27175
									USP34	0.639708	0.565564
									USP38	-0.342803	0.125464
									USP4	0.0240301	0.00811737
									USP42	-0.61863	0.239408
									USP3	2.70436	0.697238
									ACACA	7.95072	3.86056
									ACTB;ACTA1;ACTG1;ACTG2;ACTC1;ACTA2	6.141	2.9887
									ADRM1	1.28243	0.266007
									ZNFX1	2.81814	1.14123
									CDH1	-1.17889	1.11313
									CPD	-1.65762	0.974631
									CSTB	0.871192	0.223385
									DDX17	1.30945	0.502006
									DYNC1H1	-1.83728	0.232867
									EEF1A1P5;EEF1A1	4.87416	1.55863
									EEF2	3.19666	1.05007
									EPN1	3.21377	3.12326
									FAM188A	0.290115	0.0502922
									FAM188B	-0.719554	0.504022
									FASN	3.33214	1.09803
									FEZF1;FEZF2	-3.57676	0.506839
									FN3KRP	2.23058	0.607606
									FREM2	0.629207	0.139756
									GPAM	-4.64392	0.686294
									GSR	1.09946	0.349891
									HECTD1	2.259	2.28951
									HNRNPA3	-1.37732	1.67872
									HSPA9	1.91806	1.10818
									HSPD1	1.69701	0.369411
									HUWE1	7.88157	2.1043
									IGSF1	-1.2625	0.162282
									KHDRBS1	2.29324	3.17242
									LAMB1	3.41431	1.21965
									LAMC1	4.84862	3.07585
									LMNA	0.899937	0.216121
									MAP4	1.01979	0.307582
									MCCC1	8.48082	2.47343
									MUC5B	0.793958	0.32039
									MYBL2	-2.16799	0.208092
									NDST4	2.44787	1.26756
									PARP15	-1.21661	0.254385
									PC	8.71615	2.18695
									PCBP2;PCBP3;PCBP1	0.450372	0.186881
									PCCA	0.135913	0.568411
									PCCB	3.27485	3.68346
									PDIA3	0.529106	0.172038
									PDIA6	1.37627	1.30307
									PKM	4.671	1.86907
									PPIA	0.454737	0.222104
									PPP1R1B	1.02773	1.1544
									PRDX1	4.64364	1.95479
									RBCK1	2.51742	0.658875
									RNF31	4.43043	2.43707
									SARG	2.42497	0.961584
									SPTBN1	-0.476929	0.0677373
									SYN1	-1.11677	1.06934
									TARDBP	-0.613179	0.726162
									TBC1D15	3.22366	1.76334
									TK1	0.531219	0.132599
									TOM1	-1.3986	0.805352
									TRIM28	-0.470949	0.1859
									TRIP12	1.34899	1.82182
									TUBA1A;TUBA1B;TUBA1C;TUBA3C;TUBA4A	4.6172	2.75852
									TUBB;TUBB2B;TUBB2A	5.20517	1.93498
									TXN	3.79714	0.761672
									UBBP4	4.50675	2.23108
									UBC	-0.335029	0.0373939
									UBC;UBB;RPS27A;UBA52	-0.0021629	0.0094737
									UBE2N	0.285816	0.0720367
									UBR5	0.031339	0.00559195
									YTHDC2	-1.69107	0.286324
									ZNF257;ZNF91	-0.949317	0.154

## Sheet: Figure 2
	Figure 2b:
		NT-1	YFP-2	Uchl5-3	YFP-3	Usp14-3	Uchl3-1	Usp8-3	Usp14-1	Usp8-2	YFP-1	Otud7b-2	Otud6b-2	NT-2	Usp8-1	Usp28-1	Usp19-3	Otub1-3	Uchl3-2	Usp48-3	Usp7-1	Usp19-1	Atxn3-2	Usp28-2	Otud4-3	Usp24-2	Usp15-3	Usp15-2	Otud6b-3	Usp5-1	Usp48-2	Usp7-2	Usp7-3	Usp9x-1	Usp48-1	Usp5-2	Usp9x-3	Otud7b-3	Usp25-3	Usp24-3	Otub1-1	Usp15-1	Uchl5-1	Usp19-2	Usp5-3	Otud6b-1	Otub1-2	Uchl3-3	Atxn3-1
	1	20.9098	20.688	18.88	19.252	17.48	19.359	20.621	18.017	15.875	17.936	18.751	17.158	13.9836	18.246	10.263	14.168	15.649	15.178	14.275	14.857	12.974	14.178	11.62	19.334	12.671	9.801	18.935	12.981	11.8	14.104	14.281	13.584	11.295	9.53	8.067	7.175	6.978	7.137	10.984	9.803	8.268	9.104	4.963	4.297	5.536	5.065	4.693	4.205
	2	23.3529	21.243	23.246	19.274	21.655	23.398	20.035	16.914	17.96	17.035	16.151	18.282	16.3708	12.979	14.417	20.445	12.169	11.769	15.996	13.582	18.061	14.054	15.676	12.891	11.522	16.343	10.733	10.298	14.181	8.525	6.851	9.655	11.338	12.392	12.971	12.864	12.447	10.24	9.682	8.621	6.622	8.413	10.333	10.636	7.261	6.897	8.191	5.173
	3	23.7974	23.699	22.451	23.24	22.975	18.929	19.627	22.502	20.33	21.11	20.543	17.877	17.2622	14.868	20.533	15.555	20.349	17.178	16.941	14.254	14.254	16.56	15.938	15.292	15.13	13.705	9.859	13.481	10.938	12.644	13.705	13.182	15.4	14.34	10.619	8.844	8.613	10.537	8.687	9.302	12.073	7.621	9.138	8.131	8.373	6.177	5.659	9.85
	Figure 2c:
		YFP			NT			Usp8			Usp14			Uchl3			Usp19			Usp48			Usp7			Otud6b			Usp28			Usp15			Uchl5			Otud7b			Otub1			Usp5			Usp24
	sh1	19.252	19.2739	23.2397	20.9098	23.3529	23.7974	18.2456	12.9791	14.868	18.0171	16.9138	22.5024	19.3588	23.398	18.9294	12.9735	18.0609	14.2542	9.53032	12.3919	14.3397	14.8574	13.8574	14.2539	5.53576	7.26106	8.37347	10.2629	14.4172	20.5331	8.26774	6.6222	12.0731	9.10371	8.41326	7.62059	3.65503	4.72131	4.96332	9.80291	8.62105	9.3024	11.7996	14.1808	10.9384	4.07848	6.04538	5.64212
	sh2	17.9356	17.0346	21.1103	13.9836	16.3708	17.2622	15.875	17.9601	20.3304	2.67401	3.01027	3.39869	15.1782	11.7691	17.1781	4.96277	10.3333	9.13766	14.1044	8.52513	12.6441	14.2813	6.85146	13.7048	17.158	18.2816	17.8769	11.6201	15.6761	15.9375	18.9353	10.7335	9.85918	1.5523	3.34986	3.6704	18.7513	16.1512	20.5431	5.06508	6.89737	6.17685	8.06673	12.9709	10.6194	12.6708	11.5225	15.1301
	sh3	20.6884	21.2428	23.6992				20.6213	20.0353	19.6267	17.4804	21.6547	22.9746	4.69324	8.19124	5.65892	14.1684	20.445	15.5552	14.2746	15.9956	16.9408	13.584	9.65516	13.182	12.9809	10.2983	13.4814	5.73377	6.12748	6.93191	9.80065	16.3427	13.705	18.8804	23.2461	22.451	6.97793	12.4472	8.61312	15.6489	12.1694	20.3488	4.29651	10.6365	8.13131	10.9843	9.68212	8.68742
	Figure 2d:
	YFP	NT	Usp8	Usp14	Otud6b	Usp28	Uchl3	Usp19	Usp48	Usp7	Otud7b	Usp5	Usp15	Uchl5	Otub1	Atxn3	Usp9x	Usp24	Otud4	Usp25
	107.918	80.8878	67.4462	93.3269	23.0226	80.6184	72.4186	60.6778	37.1405	48.5157	14.5402	55.4512	28.7759	21.5017	29.333	20.987	43.5559	16.8261	19.5953	25.2133
	92.9141	104.249	57.7248	8.78758	104.985	68.3241	70.9224	36.8374	47.401	55.5662	90.018	52.5645	63.8376	13.971	19.7309	62.0781	15.0397	46.4335	15.1026	3.01796
	99.1677		94.3621	98.0411	57.646	33.4509	31.3947	61.2603	73.6603	43.5234	43.0946	36.9505	49.0363	91.7403	70.1249	24.6684	48.8202	41.1255	46.0981	31.9271
	Figure 2e:
		sh3	sh2	sh1	shYFP-3	shYFP-2	shYFP-1
	Atxn3	21.323	16.872	9.7264	90.4244	114.981	94.5947
	Otub1	1.49313	11.3916	6.71782	73.7191	112.216	114.065
	Otud4	15.2088	54.6565	26.8618	89.6292	107.079	103.292
	Otud6b	15.6833	30.7046	28.4354	81.5765	92.7396	125.684
	Otud7b	27.299	19.1663	50.1978	92.3511	111.122	96.527
	Uchl3	9.93314	4.81816	3.60446	95.4586	93.6902	110.851
	Uchl5	26.1702	66.5372	40.8488	104.201	94.8543	100.945
	Usp5	88.1657	64.1817	76.8015	90.8161	86.3988	122.785
	Usp7	26.2255	35.8672	16.4658	88.6508	96.8865	114.463
	Usp8	65.1082	30.6247	31.2128	104.921	89.5734	105.506
	Usp9x	31.916	47.727	59.88	97.7118	93.663	108.625
	Usp14	16.7666	63.1761	13.8606	100.701	97.9853	101.314
	Usp15	13.6763	49.1674	35.3335	112.803	91.6931	95.5037
	Usp19	61.461	63.1843	23.3016	107.514	73.7057	118.781
	Usp24	51.8801	10.413	31.4838	86.5635	106.169	107.268
	Usp25	30.5272	13.1031	21.3463	99.9654	109.753	90.2819
	Usp28	63.0465	57.7236	74.0845	93.5961	95.6435	110.76
	Usp48	21.6871	11.2368	17.4655	109.135	92.5788	98.2863
[truncated: 12 more columns]

## Sheet: Figure 3
	Figure 3b:
	Normal	KPCY
	0.318	24.166
	0.094	20.66
	0.174	17.984
	1.137	24.166
	0.455	31.73
	Figure 3d:
	Figure 3e:
		X-Axis: Log2 T-test Difference	Y:Axis: -Log2 T-test p-value
	Atxn3	1.35568	3.6395
	Josd2	-0.659302	1.49534
	Otub1	1.0732	1.64979
	Otud3	-1.07837	4.04501
	Otud4	0.829495	1.91614
	Otud5	0.913222	3.30321
	Otud7b	1.08132	2.45609
	Uchl1	2.82213	3.22174
	Usp14	0.810514	1.92549
	Usp15	1.09019	2.50817
	Usp19	0.980293	2.47544
	Usp22	1.70592	4.14732
	Usp24	0.874362	2.14307
	Usp25	1.78065	3.64531
	Usp28	1.25439	2.87693
	Usp3	1.14732	2.24788
	Usp4	1.2674	3.0149
	Usp48	0.602493	2.83524
	Usp5	1.33647	3.15289
	Usp7	1.23817	3.07267
	Usp8	1.02506	2.53713
	Usp9x	0.541423	2.1329
	Vcpip1	0.822536	3.00071
	Usp10	-0.125022	0.70704
	Cyld	0.407409	1.05175
	Otud6b	0.295073	1.28083
	Bap1	0.228204	0.734157
	Usp40	0.324793	2.32026
	Usp47	0.330088	1.33255
	Yod1	0.288657	1.42078
	Uchl3	0.499966	1.07486
	Uchl5	0.438798	0.790809
	Zranb1	1.01944	2.50099
	Mbtd1	0.197654	0.884718
	Acaca	0.868066	1.81943
	Acacb	-2.20299	4.60677
	Actb;Actg1	1.90106	4.11454
	Actg2;Acta1;Actc1;Acta2	1.76114	3.18339
	Ahnak	2.24131	3.31346
	Alb	2.37394	1.50449
	Amy2;Amy2a1	-2.03625	4.80699
	Anxa2	1.36228	4.26167
	Aup1	-1.011	2.47673
	Cela1	-2.71645	5.79055
	Cela3b	-1.36322	4.83796
	Cfl1;Cfl2	2.94821	4.66436
	Cad	0.333402	1.1927
	Cherp	0.799311	0.934432
	Clu	0.743486	2.34946
	Cpb1	-1.6424	4.93904
	Ctrb1	-1.9184	2.85799
	Ctrc	-0.98397	2.93513
	Ctrl	-2.35537	5.08309
	Ddx3y	0.600913	1.70594
	Gm9755;Tufm	0.232541	0.68495
	Dek	1.45896	0.761576
	Dstn	1.46414	4.01683
	Eef1a1	-0.94503	3.85636
	Eno1	-1.17044	0.441344
	Epn1	0.781706	2.47572
	Ero1lb	-0.956422	3.83133
	Fam188a	1.05116	2.55108
	Map3k19	-0.0013014	0.00132125
	Fam188b	1.51564	4.1963
	Flna	1.5239	4.25013
	Ubc	0.486568	2.60901
	Gapdh;Gm7293	2.28346	3.17332
	Gm10320;Sec61b	-1.86764	3.87106
	Gm28062;Hnrnpu	0.996796	3.66349
	Gm8991;Hnrnpa3;Gm6793;Gm9242	1.29121	3.50528
	Gm9774;Adrm1	0.81646	2.51896
	Gnai2;Gnas;Gnat2;Gnal;Gnat1;Gnai3;Gnat3;Gnao1;Gnai1	1.19732	3.75046
	haemaglobin alpha 2;Hba	1.09285	1.49868
	Rnf31	0.342494	1.40173
	Hmgb1	1.40936	0.639561
	Hnrnpk;Gm7964	1.5982	3.27184
	Hsd17b13	-1.69189	3.43485
	Hsp90ab1	1.50471	4.11932
	Hspa8;Hspa2	1.0625	4.35348
	Hspa9	0.632851	2.48879
	Trip12	0.284246	2.29995
	Huwe1	1.12954	2.62672
	Iqgap1	1.66009	3.41755
	Rhoc;Rhoa	0.109633	0.432399
	Atp2a2;Atp2a1	-0.457322	1.75342
	Klk1;Klk1b3	-2.79042	4.01715
	Hbb-b1;Hbbt1;Hbb-bs	-0.0012385	0.00169187
	Krt14	-1.46393	1.61671
	Krt76	0.770404	2.27135
	Kxd1;Uba52;Ubb;Rps27a;Ubc;Gm7808	-0.772028	2.67874
	Ldha	1.07951	3.01293
	Lgals1	1.14052	2.07905
	Mccc1	-1.29075	2.81592
	Ncl	-0.0044409	0.0192552
	Mturn	-0.847274	3.39267
	Txn	0.0962245	0.31268
	Nedd8	0.708262	2.33363
	Neil3	-1.28886	2.66931
	Hspa5	-0.204772	1.2838
	Ppib	-0.279544	2.19578
	P4hb	-1.28878	3.3438
	Pcbp1	0.9617	2.76063
	Pcca	-1.44665	4.28338
	Wars	-0.336955	1.41032
	Pccb	-1.02093	3.44829
	Pcx;Pc	-0.90549	1.68411
	Pdia2	-1.69572	5.33973
	Psmc2	0.474917	1.75319
	Pdia3	0.658676	1.29651
	Slc25a5;Slc25a4	-0.312049	0.81586
	Pdia6	-0.618656	1.85022
	Phgdh	-0.768819	3.70383
	Pkm	1.04431	2.26684
	Eef2	-0.310133	1.63893
	Rnf216	0.144071	0.583091
	Plaa	1.06609	3.46649
	Pls3	0.918095	2.6178
	Pnlip	-1.40939	2.32952
	Pnliprp1	-1.09173	2.86036
	Arf4;Arf5	0.359529	3.39406
	Postn	0.934498	1.94862
	Ppp2r2a	0.775543	1.89177
	Prdx1	1.61059	3.92939
	Prdx2	1.2307	4.11298
	Prss2	-1.59291	5.90341
	Ptbp3;Ptbp1	2.47738	4.3319
	Rbck1	0.938339	2.36517
	Eif5a2;Eif5a	0.500727	1.47186
	Rnf14	1.40101	3.09229
	Rnf213	0.726153	3.99553
	Rpl11;Gm5093;Gm10036	-1.5926	2.27772
	Rpl23	-1.21178	3.28473
	Rps11	-1.00146	3.14574
	Rps2;Gm18025;Gm6576;Gm5786	-0.958377	2.83941
	Rps20	-0.781798	2.47138
	Rps3	-1.71889	3.65755
	Rps4x	-0.966126	2.29037
	Rps6	-1.04608	3.12912
	Rps9	-0.788935	2.29435
	Rrbp1	-1.24351	2.25884
	S100a11	1.85	4.03529
	S100a6	2.39508	3.70253
	S100a9	1.78748	2.74703
	Serpinb6a;Serpinb6	1.75566	2.87606
	Spcs3	-0.733224	2.91448
	Sqstm1	1.64734	2.64866
	Ssr4	-1.76061	3.31756
	Sub1	1.73773	1.3138
	Suclg2	-0.646859	3.96361
	Tbc1d15	-0.770322	2.08231
	Tbc1d8	0.887399	1.62443
	Tead2	0.781644	0.928085
	Tpm3-rs7;Tpm3	1.83624	3.42197
	Tpm4	1.72393	2.99828
	Try4;Try5	-2.51144	3.17444
	Tuba1b;Tuba4a	1.52828	3.88857
	Tuba1c;Tuba1a;Tuba3a;Tuba8	1.37439	3.48204
	Echs1	0.183746	0.878443
	Rcc2	0.308351	0.985327
	Tubb4b;Tubb4a	1.26547	3.01312
	Tubb5;Tubb2b;Tubb2a	2.30925	3.89595
	Znfx1	0.293378	0.910999
	Uba1	-1.3485	2.96541
	Ube2n	1.60677	2.42053
	Ube3a	1.01583	1.51857
	Gars	0.11839	0.755219
	Eef1g	0.331645	1.34323
	Zfand6	0.0167532	0.0197379
	Dync1h1	0.426259	3.20247
	Rpl38	-0.542641	1.62544
	Ywhaq;Ywhab;Ywhaz;Ywhah;Ywhag;Ywhae	0.964237	2.29001
	Suclg1	-0.37352	1.6607

## Sheet: Figure 4
	Figure 4b:
		YFP-1	YFP-2	YFP-3	827	427	428	431
	ABJY12.4A	90.8978	109.771	99.331	18.2194	3.2449	31.561	43.8625
	MIX	110.292	94.1222	95.5858	9.01571	4.82203	58.3998	46.9889
	ABJY9.3H	101.111	113.743	85.1464	48.7754	25.8468	58.11	42.8611
	ABJY17.3C	99.9548	98.3005	102.326	15.2475	11.2391	20.5535	28.3775
	Figure 4c:
	Figure 4e:
		NT-1	NT-2	366	368	369	370
	K3T	99.7948	100.205	64.2801	42.2484	28.337	46.5215
	K4T	108.174	91.8256	31.152	43.6195	34.5438	50.4703
	K10T	100.627	99.3726	54.6077	49.7707	27.4639	51.5951
	K13T	86.5327	113.467	22.8373	19.1979	22.5978	5.38791
	Figure 4g:
	shCTRL	shUSP25
	328.333	747.444
	228.444	1099.4
	240.222	1312.2
	Figure 4i:
		EV	sg1	sg2	sg4
	K3T	100	37.3749	14.2292	47.1514
	K4T	100	1.91615	3.18995	10.606
	K13T	100	33.9318	17.9335	3.40498
	K17T	100	31.5423	19.7562	23.2532
	Figure 4j:
	Figure 4l:
	EV	USP25 sg2 -/-
	301.285	4.8949
	98.734	4.16
	173.104	8.605

## Sheet: Figure 5
		Figure 5b:										Figure 5e:
		Z-score
													shCTRL			shUSP25
			shYFP			shUsp25						USP25	1.04207	0.957925	1	0.225982	0.154598	0.226686
			1	2	3	1	2	3	4			Hif1α	0.965986	1.03401	1	2.66846	1.94474	4.15794
		Usp25	0.9547	1.0723	1.1505	-0.5769	-0.7377	-0.9687	-0.8942			ENO1	0.948081	1.05192	1	0.53036	0.255002	0.187964
		Hif1a	-0.1033	-0.303	-0.7315	0.7902	1.3423	0.6076	0.6023			HK1	0.998036	1.00196	1	0.55522	0.476742	0.715103
		Acat2	0.587	0.8869	1.4016	-0.842	-1.3106	-0.6904	-0.0324			LDHA	0.945648	1.10313	1	0.238917	0.59504	0.333382
		Acss2	0.8535	0.9848	1.2654	-0.7526	-1.1902	-0.7283	-0.4326			PFKL	0.957017	1.04298	1	0.453112	0.602425	0.344813
		Aldh18a3	0.7779	0.9131	1.1991	-0.9635	-1.4156	-0.4295	-0.0814			PKM	1.04499	0.955011	1	0.365925	0.36484	0.325927
		Aldh1a3	1.1242	1.1261	0.8463	-1.1805	-0.3599	-0.6845	-0.8718			SERPINE1	0.919546	1.08045	1	0.214706	0.118637	0.231502
		Aldoc	0.6766	1.0009	1.3986	-0.8327	-1.1209	-0.6089	-0.5136			SLC2A1	0.971019	1.02898	1	0.243629	0.280292	0.215484
		Bcat1	0.8609	0.6841	1.4188	-0.1261	-1.1076	-1.0036	-0.7265
		Bcat2	0.831	0.9861	1.0595	-0.4276	-1.3128	0.0076	-1.1438
		Echs1	0.529	0.702	1.6567	-0.8531	-1.1718	-0.5016	-0.3611
		G6pc3	0.6036	0.8521	1.5	-0.594	-1.2178	-0.281	-0.8628
		Gll1	0.9788	1.0552	1.1249	-0.7543	-1.1041	-0.5283	-0.7721
		Gpt2	1.2701	1.2142	0.424	-0.531	-1.227	-0.9519	-0.1984
		Pck2	0.7839	1.0669	1.2273	-0.6856	-1.2432	-0.755	-0.3942			Figure 5f:
		Phgdh	0.0683	0.983	1.6667	-0.533	-1.068	-0.8766	-0.2405
		Psat1	0.8479	0.9274	1.251	-0.3102	-1.3011	-0.5261	-0.8888			shCTRL	shUSP25
		Psph	0.7312	0.8708	1.3334	-1.019	-1.2381	-0.5919	-0.0866			28.8291	77.4783
		Pycr1	1.0055	0.9819	1.0709	-1.0055	-1.1916	-0.6256	-0.2356			27.0273	124.326
		Suclg2	0.5638	0.8751	1.2952	-0.6318	-1.6367	-0.0712	-0.3945			39.64	118.92
		Tpl1	0.8814	1.0746	1.1677	-0.7417	-1.2055	-0.5197	-0.6569				99.1001
		Aldoa	0.9705	1.0404	1.1211	-0.7525	-1.2121	-0.6144	-0.553
		Eno1	0.8971	1.0148	1.1507	-0.5841	-1.3538	-0.43	-0.6946
		Eno3	1.102	1.1389	0.851	-1.0222	-1.0666	-0.6999	-0.3031
		Gapdh	1.0036	1.085	1.0717	-0.7002	-1.0841	-0.5223	-0.8536			Figure 5h:
		Hk1	0.8891	0.9822	1.2816	-0.6885	-1.0768	-0.6392	-0.7485			Lactate Label
		Ldha	0.8455	1.0364	1.2431	-0.5805	-1.1831	-0.6468	-0.7146
		Pfkl	0.9125	1.0045	1.1986	-0.6872	-1.2399	-0.5396	-0.6488			shYFP						shUsp25
		Pfkp	1.0042	1.0862	1.0572	-0.7839	-1.1618	-0.662	-0.5399			33.45	33.56	33.55	33.05	33.77	33.6	31.91	31.96		30.95	32.85	31.82
		Pgam1	1.0887	1.0075	0.9449	-0.6194	-1.4208	-0.5422	-0.4588
		Pgk1	1.0334	1.0865	1.0293	-0.7105	-1.1779	-0.68	-0.5809
		Pkm	0.9253	1.0293	1.1479	-0.7164	-1.2822	-0.5653	-0.5385			Figure 5i:
		Arnt	0.8196	0.9015	1.3158	-0.4591	-1.1752	-0.3786	-1.0242			medium Lactate Label
		Camk2d	0.6677	0.7942	1.4617	-1.1252	-0.4173	-0.2476	-1.1337			shYFP						shUsp25
		Egln1	1.0815	1.0476	0.9734	-0.8461	-1.2459	-0.4476	-0.5629			28.45	28.46	29.8	29.43	28.99	28.84	22.7	24.19	23.4	23.69	25.04	24.08
		Egln3	0.9961	1.0336	1.0848	-0.718	-1.2677	-0.5268	-0.602
		Eif4ebp1	0.7899	0.8393	1.3841	-0.9323	-1.2339	-0.4762	-0.3709
		Epas1	1.1146	0.823	1.078	-1.2449	-1.0378	-0.4739	-0.2591
		Flt1	1.0698	1.032	1.066	-0.9806	-0.9845	-0.6133	-0.5894			Figure 5j:
		Map2k1	0.4493	0.9604	1.4705	-0.5258	-1.325	-0.2391	-0.7902			PEP Label
		Mapk3	0.6254	1.075	1.3719	-0.7879	-1.0366	-0.4031	-0.8446			shYFP						shUsp25
		Pdk1	0.9853	1.011	1.134	-0.652	-1.1892	-0.4856	-0.8037			42.76	40.95	39.83	40.56	45.28	47.28	54.77	49.95		44.96	48.61	54.22
		Pfkfb3	0.8183	1.0596	1.2847	-0.7037	-0.9921	-0.7645	-0.7022
		Serpine1	1.1662	1.0572	0.9453	-0.8799	-1.0063	-0.5424	-0.7401
		Slc16a3	0.9144	1.0435	1.1733	-0.8145	-1.1722	-0.6279	-0.5165			Figure 5k:
		Slc2a1	0.7916	1.0267	1.3097	-0.8811	-1.0371	-0.7058	-0.5039			Serine Label
		Timp1	1.4175	0.9257	0.2252	-1.2159	-0.5443	0.2966	-1.1047			shYFP						shUsp25
		Vegfa	1.2193	1.0653	0.87	-0.8836	-0.969	-0.8155	-0.4864			38.01	37.78	37.16	38.87	36.84	37	31.36	31.9		35.34	31.88	31.06
												Figure 5l:
												Glycine Label
												shYFP						shUsp25
												12.86	13.13	12.65	12.78	12.93	12.73	11	10.96		11.96	11.51	10.84

## Sheet: Figure 6
	Figure 6b:
	Figure 6c:
		EV			USP25-/- sg1-4			USP25-/- sg2-2
	HIF1A	0.974863	1.0588	1	3.35006	4.06142	2.66583	4.06142	5.15337	2.3908
	HIF2	0.89015	1.10985	1	1.02085	0.843719	1.51004	1.02085	0.843719	1.51004
	HIF1B	1.14144	0.85856	1	1.21425	0.977162	0.971509	1.09583	1.57195	1.24892
	cMYC	1.04575	0.954246	1	1.39071	0.902804	0.76979	1.20029	1.05465	0.688032
	LDHA	1.01015	0.954852	1	0.178748	0.550064	0.391209	0.174827	0.343975	0.556433
	SLC2A1	1.02419	0.975811	1	0.223691	0.399652	0.545681	0.216987	0.357032	0.610882
	Figure 6e:							Figure 6f:									Figure 6g:
	CK19		SLC2A1
	EV	KO	EV	KO
	40.414	0.27	20.868	0.584
	44.953	8.466	24.901	5.13
	39.149	0.723	16.369	0.632
	42.107	0.262	20.867	2.435
	46	8.234	20.989	4.315
	50.024		24.484
	50.863		19.45
	36.736		22.793
	Figure 6h:												Figure 6i:
	Figure 6j:
		pWT				pCA
	ENO1	1.81908	2.05122	1.63771	1.7125	1.40887	0.936213	0.871924	0.782989
	HK1	2.17776	2.05523	2.35137	2.77644	1.41694	1.11863	0.672262	0.792171
	LDLH	2.5921	1.52383	2.96817	3.04012	1.014	1.02243	1.09533	0.868235
	PFKP	1.6122	2.00534	1.87425	1.4805	0.986895	0.982085	1.03102	1
	PKM	2.38454	2.77054	2.76109	1.82433	0.676726	0.857731	1.46554	1
	SLC2A1	3.47263	2.32261	3.84234	2.40261	0.842374	0.766037	1.30663	1.08496
	SERPINE1	2.56185	2.44807	3.70852	3.0619	1.10352	0.772213	0.939807	1.18446
	Figure 6k:
	Figure 6l:
		shYFP			shHIF1A
		1	2	3	1	2	3
	K10T	100.492	98.9802	100.429	35.3818	34.6126	19.9251
	K4T	109.754	96.4675	93.7788	28.1068	36.4864	45.7105
	K13T	102.064	95.617	102.319	45.1277	41.6536	34.5997
	K3T	94.6076	106.194	100.348	17.9246	20.9721	12.1672
	Figure 6m:
		CONTROL			DOX
	EV	88.9148	107.574	103.511	79.3693	94.245	90.1284
	SG1.4	49.2852	45.6609	36.6037	71.8547	68.2002	60.8248
	SG2.2	42.3695	57.0897	52.2411	69.2438	79.4286	75.066
	Figure 6n:
		no DOX				+DOX
	HIF1A	1	1.11956	0.880444	1	2.15223	2.47594	2.88631	2.07241
	ENO1	1	0.947551	1.07245	1	1.64907	1.98497	2.79507	2.02786
	HK1	1	1.03225	0.967745	1	2.38746	2.19884	2.20098	1.94364
	LDHA	1	0.991415	1.00859	1	3.56867	2.9572	1.776	1.92731
	PFKP	1	1.11577	0.884228	1	2.01555	2.2439	1.84483	2.75296
	PKM	1	1.19524	0.80476	1	2.72686	1.6061	3.70356	2.33611
	SERPINE1	1	1	1	1	2.30327	4.15644	2.21729	1.98691
	SLC2A1	1	0.869848	1.13015	1	2.11484	2.22841	4.63874	2.09744

## Sheet: Figure 7
	Figure 7a:
		0			0.05			0.1			0.25			0.5			1
	WT	100	100	100	100.084	96.4692	97.2357	104.769	78.329	89.285	74.3527	49.1351	34.0195	41.4624	38.4639	22.1203	35.2078	34.2752	19.3967
	PDAC	100	100	100	95.1422	76.3953	98.7757	38.0119	27.0132	53.4787	18.9861	17.7445	20.5006	8.82407	14.4368	11.7196	7.3826	10.9234	6.73917
	Figure 7b:
		Vehicle			FT206
	EV	95.3689	105.781	98.8501	32.7131	44.9345	28.8181
	sg1-4	49.6964	45.8108	48.3153	49.289	53.936	60.5155
	sg2-2	50.3843	46.5971	44.5344	57.9711	50.6567	47.4979
	Figure 7c:
		K3T			K4T			K7T			K5T			K10T			K13T			K17T			K19T			K22T			K25T			K28T			K36T			K38T			K46T
	0.01	114.212	95.2723	62.0353	106.803	87.6937	105.489	47.6682	106.104	71.9745	128.232	133.336	100.935	91.5315	69.0587	71.6289	84.9366	105.297	114.707	85.391	111.738	112.801	74.5139	115.559	99.5413	106.192	147.386	94.1105	98.7177	106.187	96.9257	101.537	81.8908	96.3875	152.261	103.775	71.7003	135.885	82.3226	68.2746	124.613	117.613	121.379
	0.05	74.4513	85.3904	80.6389	102.46	129.276	107.044	62.3072	62.5496	91.3167	65.5626	86.5426	78.0149	94.5826	89.7196	80.9349	70.3315	90.7223	98.4063	80.079	97.8339	86.0538	88.1021	99.1431	105.235	87.318	108.295	80.4155	124.222	121.679	126.4	52.8177	60.5217	56.3521	91.4405	106.376	102.079	105.448	144.724	104.166	72.9131	53.4839	77.2755
	0.1	35.4943	31.157	52.8322	36.1626	40.0751	44.6826	17.5701	21.4062	23.1379	76.3069	68.0641	55.9318	32.0881	22.7051	20.5797	17.99	20.9518	24.0981	37.457	20.3005	32.8593	40.6822	34.1332	26.2773	34.8347	44.4245	32.2799	31.9314	24.8159	36.3868	26.9184	21.8244	32.1875	30.531	22.469	16.9313	62.2038	49.0694	43.6563	16.5843	14.2012	20.3693
	0.5	15.8604	14.1206	15.7362	16.0898	14.3365	12.1576	6.46267	8.30072	11.5262	48.8468	54.4779	40.7204	18.967	13.8799	12.922	8.88506	9.32213	12.3019	18.1267	21.5325	13.6726	21.6304	11.4429	11.1856	11.5431	16.5574	12.2489	16.2608	15.661	21.7292	13.5551	10.4434	14.0552	1.98798	2.34199	2.9047	23.9614	23.9991	23.5821	11.3695	9.61188	11.4556
	1	10.2795	7.06795	8.73306	8.79375	8.64398	9.75463	6.57259	7.18048	5.78327	25.7192	24.4032	18.8911	13.0651	9.69986	5.64886	3.39549	4.49442	4.91648	7.04993	5.8025	4.73555	7.94706	6.10067	7.18318	3.91448	6.54558	4.62693	15.4221	14.5676	13.9173	5.82937	5.43672	3.9963	0.577973	0.152611	0.420417	8.08064	8.75797	8.88574	3.02088	3.12846	3.55213
	5	3.78613	2.11937	3.29576	5.23074	4.48975	3.95059	3.17638	5.5252	4.35441	9.29899	5.81106	4.99	7.42743	4.74019	3.61595	2.59168	1.98152	2.71009	2.0314	2.497	2.55758	2.37597	2.65078	2.53502	1.23804	1.15542	1.35464	4.22484	1.51788	2.72096	3.90992	3.25666	2.7271	0.412838	0.152611	0.082809	2.45551	1.87308	1.488	2.27024	1.71287	1.2669
	10	2.39721	2.27711	2.56151	3.58301	2.69271	2.82555	1.81789	2.75272	1.80505	3.40624	2.26599	2.31027	3.84785	4.83519	3.26569	2.31678	1.98079	2.26594	0.583829	1.10825	1.00373	1.03274	0.78943	0.507005	0.339049	0.980762	0.297221	0.182938	0.132433	0.249982	2.45391	3.60446	0.249982	0.165135	0.076306	0.0287604	0.247959	0.611676	0.310425	2.66387	2.03279	1.81215
	Figure 7d:
		Vehicle				FT206
	HIF1A	1.10068	0.899315	1	1	1.68968	1.58453	1.33885	1.33885
	ENO1	1.01147	0.988529	1	0.988529	0.795418	0.613229	0.726983	0.613229
	HK1	1.01573	0.98427	1	1.01279	0.384634	0.4029	0.365424	0.795267
	LDHA	1.06566	0.934341	1.03326	0.966741	0.433616	0.349065	0.244	0.450372
	PFKL	1.06613	0.93387	1	1.10464	0.657181	0.694258	0.458389	0.759594
	PGK	1.10423	0.89577	1	1	0.380889	0.462185	0.199664	0.560193
	PKM	1.06548	0.855799	1	1.1442	0.781006	0.513505	0.633315	0.719824
	SERPINE1	1.0515	0.948499	1.02553	0.974475	0.402216	0.363174	0.578081	0.3419
	SLC2A1	1.02517	0.974825	1.05482	0.945176	0.509052	0.538734	0.634561	0.620037
	Figure 7e:
		VEHICLE					FT206
	1	23.21	15.667	22.431	30.507	28.445	24.11	18.644	28.965	20.396	29.251
	2	32.357	23.086	61.173	35.108	28.701	25.6	28.129	61.657	19.969	36.043
	3	53.079	30.919	65.798	46.706	30.374	33.206	44.934	74.692	33.18	53.716
	4	118.21	60.348	162.962	135.307	150.61	25.115	57.463	95.173	17.277	101.645
	5	171.416	72.207	168.039	176.914	186.122	26.419	54.212	99.775	15.883	89.659
	6	278.192	126.14	292.921	196.767	237.892	22.565	73.726	122.661	14.414	209.763
	7	399.776	212.478	404.798	391.931	509.664	39.628	83.317	127.332	19.756	215.829
	Figure 7h:
	Vehicle	FT206
	0.524	5.638
	0.503	2.502
	0.733	1.261
	0.572	2.36
	0.803	9.014
	0.623	15.092
	0.924	21.199
	0.639	20.713
	Figure 7i:
		20%			1%
	10	90.6126	99.009	97.1948	93.8305	87.3819	89.9586
	25	90.904	97.7583	97.1888	74.6755	82.0233	75.3885
	50	88.6087	79.3909	94.8705	57.737	73.8896	70.06
	100	48.3511	40.742	58.3892	49.7779	40.3676	59.285
	Figure 7k:
	Vehicle	FT206
	19.5	5.598
	23.339	10.388
	16.985	12.546
	21.863	5.934
	11.409	10.243
	Figure 7l:
	Vehicle	FT206
	16.092	4.766
	16.941	6.004
	10.586	5.349
	10.86	1.338
	16.88	2.305
	Figure 7m:
	Vehicle	FT206
	12.625	8.223
	10.744	15.947
	10.646	14.029
	11.551	8.148
	10.615	6.649

## Sheet: Figure S1
	Figure S1a:								Figure S1b:						Figure S1e:
										X-Axis: Log2 T-test Difference	Y:Axis: -Log2 T-test p-value					X-Axis: Log2 T-test Difference	Y:Axis: -Log2 T-test p-value
									Atxn3	7.65002	2.18378				Atxn3	1.39893	3.84667
									Bap1	2.07568	0.986242				Cyld	0.680569	2.1375
									Cyld	7.00607	3.23983				Otub1	1.61543	2.36604
									Josd2	4.45627	1.88704				Otud3	-0.715962	3.40266
									Otub1	12.0506	3.75225				Otud4	1.28169	2.62669
									Otub2	4.01075	4.7411				Otud5	0.732443	2.20934
									Otud4	3.98412	5.47048				Otud6b	1.01019	2.42968
									Otud5	2.2247	4.05711				Otud7b	1.89485	3.45916
									Otud6b	7.97681	3.52842				Uchl1	2.94793	2.97401
									Otud7b	6.20803	7.41045				Uchl3;Uchl4	1.71189	2.52426
									Tnfaip3	3.37266	1.80572				Uchl5	2.35341	2.71825
									Uchl3	12.337	5.7115				Usp14	1.38754	2.57363
									Uchl5	8.59026	2.66011				Usp15	1.24773	2.86114
									Uchl5	11.7526	3.36591				Usp19	1.05656	2.65707
									Usp10	10.2294	3.7407				Usp22	1.56705	3.53219
									Usp14	10.5871	7.45765				Usp24	0.810698	2.67002
									Usp15	9.97582	6.47523				Usp25	1.28133	3.30512
									Usp19	7.21705	6.7894				Usp28	0.852562	2.5764
									Usp22	2.05163	1.05315				Usp3	2.1803	2.62193
									Usp24	9.55724	7.06922				Usp4	1.29472	3.2665
									Usp25	7.2384	4.84884				Usp40	0.666213	2.26369
									Usp28	5.6879	4.10813				Usp48	0.59616	2.83889
									Usp3	7.39329	1.89813				Usp5	1.90416	3.78169
									Usp33	2.15785	1.25633				Usp7	1.74683	3.49772
									Usp34	-1.68698	1.74791				Usp8	1.42686	3.38746
									Usp4	10.577	5.33314				Usp9x	0.888043	2.84938
									Usp40	3.14378	1.35821				Vcpip1	1.10617	3.52468
									Usp47	6.96828	4.08455				Zranb1	1.91585	1.99355
									Usp48	8.45057	6.29792				Ctrc	-0.441085	2.61166
									Usp5	9.22271	3.8244				2210010C04Rik	-1.57464	3.02716
									Usp7	7.88326	3.00402				Acaca	1.40235	3.16399
									Usp8	9.53843	7.51788				Acacb	-1.10465	2.70335
									Usp9x	11.3611	5.82334				Actb;Actg1	1.6273	3.83888
									Vcpip1	10.5636	5.07617				Actg2;Acta1;Actc1;Acta2	1.10002	2.21163
									Yod1	6.47644	5.7443				Ahnak	1.13603	2.15736
									Usp16	-0.290543	0.122477				Alb	2.30677	1.47069
									Usp9y	1.05764	0.458039				Amy2;Amy2a1	-1.42121	3.41774
									Otulin	0.286064	0.205487				Anxa2	0.583276	2.39069
									Usp20	0.141937	0.0440272				Eno1	-0.136296	0.128381
									Acaca	8.25972	1.75532				Pls3	0.253197	0.562051
									Acacb	5.14144	5.67759				Aup1	0.682508	1.47658
									Actb;Actg1;Actg2;Acta2	6.6069	6.93767				Cela1	-1.446	3.10146
									Actn1;Actn4	2.40719	0.834571				Hnrnpk;Gm7964	0.0392383	0.058019
									Ahcyl2;Ahcyl1	2.47499	2.66275				Cad	-0.0156158	0.0397599
									Ubap2	-0.0030708	0.00152294				Cela2a	-2.13353	1.99674
									Ankrd13a	4.03927	4.89967				Cela3b	-0.574815	1.94054
									Anxa1	2.46138	2.25884				Cfl1;Cfl2	2.71149	3.51841
									Prdx4	-0.110392	0.0203114				Cherp	-1.52098	1.76369
									Anxa2	5.94713	3.2874				Josd2	0.224253	0.266764
									Arfip1	-1.61556	2.74146				Cpb1	-1.12647	3.67737
									Asns	2.16186	1.73212				Rps2;Gm18025;Gm6576;Gm5786	-0.161431	0.262928
									Atp1a1;Atp1a2	5.72966	4.83276				Gm9755;Tufm	0.197067	0.495748
									Aup1	4.07293	3.88013				Rps9	-0.436999	1.10124
									Gm5239	-1.2437	0.999133				Neil3	-0.177493	0.118088
									Cad	3.21666	4.70231				Ctrb1	-1.53466	2.47741
									Atp5a1	2.28889	0.557359				Ldha	0.43689	1.63341
									Tpm3;Tpm3-rs7	0.290112	1.33055				Ctrl	-1.56465	4.15521
									Cfl1;Cfl2	3.71015	5.78145				Dstn	1.39255	3.7767
									Clu	1.6828	0.830823				Eef1g	1.01875	1.99652
									Csde1	2.53982	3.32273				Ero1lb	-1.15016	3.94104
									Ctnnd1	2.26777	3.7882				Rnf213	-0.497143	1.78563
									Map4	0.85646	3.05736				Fam188a	1.99549	4.16031
									Dnajc10	5.2833	3.76343				Fam188b	0.709868	2.70237
									Echs1	3.73183	3.46312				Flna	0.801325	3.74079
									Eef1a1;Eef1a2	7.45768	2.79291				Gapdh;Gm7293	2.61181	3.48718
									Ahnak	0.492842	1.14219				Ube3a	0.637818	0.941155
									Pcbp3;Pcbp2	0.114829	0.0763828				Gm10320;Sec61b	-0.860837	1.86946
									0610011F06Rik	0.610953	2.54789				Pcx;Pc	-0.446254	1.26128
									Eef1g	3.67178	3.38746				Gm28062;Hnrnpu	0.82451	2.83117
									Eef2	8.95682	4.55566				Gm8991;Hnrnpa3;Gm6793;Gm9242	0.584748	2.35672
									Efemp1	6.68162	0.651618				Rnf31	-0.1658	0.529301
									Lamb1	3.31147	0.53421				Postn	0.395069	0.492625
									Epn1	5.65169	4.41377				Gm9774;Adrm1	1.17311	3.08086
									Fam188a	5.32735	2.90232				Hmgb1	1.04964	0.464739
									Fasn	5.19465	4.54262				Serpinb6a;Serpinb6	0.511497	1.0078
									Flna	-1.24509	1.89285				Hsd17b13	-1.08668	3.71557
									Flnb	7.41111	3.35225				Hspa8;Hspa2	0.586112	2.7579
									Lamc1	0.68155	1.13507				Trip12	-0.0969947	0.324224
									Gapdh;Gm7293	9.11964	4.42466				Huwe1	0.780895	2.04921
									Atp2b1;Atp2b2	0.724918	0.348933				Iqgap1	1.2028	3.05352
									Gm10320;Sec61b	-1.09352	3.2348				Rhoc;Rhoa	-0.168032	0.550349
									Gm9755;Tufm	2.23375	4.81278				Atp2a2;Atp2a1	0.0455039	0.197937
									Slc25a3	-0.183406	0.088782				Klk1;Klk1b3	-1.27929	2.30703
									Prdx6	1.00902	0.354705				haemaglobin alpha 2;Hba	-0.625119	0.913619
									Sdcbp	0.84201	0.529951				Hbb-b1;Hbbt1;Hbb-bs	-0.207925	0.434814
									Hnrnph1;Hnrnpf;Hnrnph2	-0.136789	0.0915283				Krt14	-0.963999	1.26356
									Impa1	-0.741372	1.58516				Krt76	-0.964921	1.78968
									Gnai2	-1.58064	1.03254				Kxd1;Uba52;Ubb;Rps27a;Ubc;Gm7808	-0.963472	2.79289
									Gstp2;Gstp1	2.09456	2.53152				Lgals1	0.720884	1.23516
									H13;Hm13	-2.35286	1.50993				Gnai2;Gnas;Gnat2;Gnal;Gnat1;Gnai3;Gnat3;Gnao1;Gnai1	0.434724	1.25094
									Hectd1	4.52288	2.34524				Map3k19	-1.0107	2.56559
									Hnrnpa3;Gm8991;Gm6793;Gm9242	3.72272	2.67803				Mbtd1	-1.48864	3.55479
									Hsp90ab1	4.17721	2.48321				Eef1a1	0.0208651	0.0509085
									Hspa5	3.36283	1.35661				Mccc1	-0.679696	1.88016
									Hspa8	5.02981	2.18458				Sub1	0.20463	0.123213
									Eif4a2;Eif4a1	-0.0656713	0.0112769				Hsp90ab1	0.303055	1.10595
									Hspa9	6.49307	8.17911				Mturn	-0.839457	2.72172
									Hspd1	2.6595	1.62815				Ncl	-0.937777	2.77383
									Pfkp;Pfkl	0.872751	0.367063				Nedd8	-1.39016	3.27528
									Hspg2	2.4787	3.23224				Hspa5	-0.473551	2.52258
									Huwe1	7.98857	7.24204				Plaa	0.156616	0.480378
									Khdrbs1	5.0732	5.43774				S100a9	0.600897	0.92725
									Lama1	2.73504	3.35965				P4hb	-1.2552	3.32636
									Ldha	2.76469	5.98852				Hspa9	0.411577	1.55543
									Ldlr	1.99269	1.17252				Psmc2	0.440588	0.773683
									Lmna	1.15627	2.70105				Pcbp1	0.900844	1.90442
									Mccc1	6.91375	2.28876				Slc25a5;Slc25a4	0.394565	1.25036
									Wars	1.42925	0.50841				Usp10	-0.181032	1.34721
									Mff	-3.93464	0.92341				Pkm	-0.240728	0.542423
									Mthfd1	2.55832	3.28614				Pcca	-2.77506	4.43987
									Ptprk	-1.03161	0.302294				Pccb	-1.41915	3.71476
									Nid1	-0.963153	2.20011				Eef2	0.255423	1.22528
									Gsr	-0.221094	0.166158				Pdia2	-1.91859	5.46126
									Gfpt1	0.192493	0.178739				Pdia3	0.654397	1.062
									Slc25a5;Slc25a4;Slc25a31	0.851845	0.587911				Pnlip	-1.48833	2.29921
									Paics	1.97742	3.40037				Pnliprp1	-1.1523	3.20467
									Papd5	-6.36201	0.594187				Ppib	-1.48401	3.62754
									Rnf216	1.59735	0.672733				Arf4;Arf5	0.390443	3.52766
									Pcbp1	5.23426	2.46154				Ppp2r2a	1.51082	1.21844
									Pcca	0.829753	3.7321				Prdx1	1.85397	4.07299
									Rps20	0.750234	0.128223				Prss2	-1.5331	3.30686
									Pccb	3.988	5.58714				Prss3	-2.80936	2.0777
									Rras2	0.818244	0.348201				Rpl23	-0.501152	2.54635
									Pcx;Pc	4.37134	7.58824				Ptbp3;Ptbp1	1.85091	4.14319
									Pdcd6ip	3.77017	2.48211				Rbck1	1.02327	2.16897
									Pdia3	1.74464	1.04584				Rcc2	-0.660697	1.96444
									Pdxdc1	3.95549	0.962348				Eif5a2;Eif5a	0.0709604	0.231308
									Phgdh	3.83031	1.36412				Rnf14	1.72578	3.69307
									Csrp2	0.200899	0.139865				Rnf216	0.734302	1.76274
									Pkm	7.912	3.69669				Rpl11;Gm5093;Gm10036	-1.18687	1.44871
									Ppp2r2a	5.0539	3.43243				Rps11	-0.885467	2.63866
									Parp14	-0.948734	0.52348				Rps20	-1.05851	1.98169
									Pdia6	-0.221226	0.182703				Uba1	-0.404549	1.02066
									Fam188b	1.2086	0.428574				Clu	-0.0452455	0.13534
									Prdx1	9.03277	4.97313				Rps3	-1.07627	2.42706
									Rbck1	4.29072	2.92594				Rps4x	-0.875957	1.82393
									Rnf14	3.19697	1.62339				Rps6	-0.96614	3.1755
									Rnf213	3.38516	4.99573				Rrbp1	-0.852595	1.65696
									Ipo4	0.666774	0.878833				S100a11	0.83243	2.08377
									Myl6;Myl6b	-0.994161	1.19946				S100a6	1.55362	2.35596
									Rnf31	9.1569	5.05636				Sqstm1	2.67125	3.28221
									S100a6	6.67625	4.83794				Prdx2	0.38744	2.12395
									Senp8	2.82566	2.77481				Phgdh	-0.365361	2.04638
									Prdx2	1.59289	0.563627				Ssr4	-1.09042	2.0627
									Lamb2	1.31365	0.629705				Ddx3y	-0.112422	0.280537
									Sharpin	2.78274	1.04814				Tbc1d8	1.14741	2.14243
									Slc16a1	1.65868	1.8289				Tead2	-1.08532	1.37844
									Ssr4	3.29461	1.12805				Tpm3-rs7;Tpm3	1.56143	2.9506
									Supt6h	3.49693	1.32073				Tpm4	0.595999	1.85096
									Tardbp	1.4439	1.1687				Try4;Try5	-1.53623	2.09873
									Tbc1d15	5.8451	3.80268				Spcs3	-0.374388	1.36792
									Tpi1	1.75023	1.43187				Tuba1b;Tuba4a	1.36969	4.22221
									Trip12	1.54838	1.53058				Tuba1c;Tuba1a;Tuba3a;Tuba8	0.727967	2.81271
									Tuba1b;Tuba1a;Tuba1c;Tuba3a;Tuba4a	7.80941	4.40864				Dek	0.361682	0.153229
									Tubb4b	7.48305	3.9396				Tubb4b;Tubb4a	1.08369	2.80873
									Tubb5;Tubb2b;Tubb2a	6.65683	6.98412				Tubb5;Tubb2b;Tubb2a	2.16586	3.81661
									Txn	6.41764	4.6615				Epn1	0.300458	1.20214
									Txnl1	1.8978	1.24439				Echs1	0.109554	0.553845
									Uba1	5.06272	3.3587				Txn	0.63582	1.88322
									Uba52;Ubc;Ubb;Rps27a;Kxd1;Gm7808	-1.18262	4.05366				Ubc	-1.65085	3.25443
									Pdlim5	-1.00346	0.294068				Usp47	0.461838	2.52451
									Ube2n	2.18598	2.31204				Yod1	-0.15019	0.889625
									Lgals4	0.119213	0.0335966				Ube2n	1.03799	1.77838
									Ube3a	4.33356	1.46279				Znfx1	-0.108056	0.294052
									Myh9	1.04616	0.129733				Pdia6	-0.490665	1.3492
									Rabep2	-0.314198	0.179211				Bap1	0.0282144	0.0568843
									Wrnip1	-0.32372	0.0846857				Tbc1d15	0.0873502	0.185219
									Rpn1	0.293182	0.213028				Gars	-0.038276	0.107046
									Nampt	-0.127223	0.0877977				Zfand6	0.520739	0.842989
									Pmpcb	-1.17715	0.517572				Dync1h1	-0.393982	2.32551
									Gars	0.796712	0.369603				Rpl38	0.188115	0.462294
									Gsdmdc1	-0.849666	0.61102				Vcl	-0.654536	1.3188
									Tm9sf3	-0.933507	0.800564				Wars	0.987778	1.94807
									Adrm1	0.220051	0.056655				Ywhaq;Ywhab;Ywhaz;Ywhah;Ywhag;Ywhae	0.605107	1.60091
									Rdh11	-0.904788	0.856314				Suclg1	0.205575	0.688982
									Ywhaq	3.63706	2.18973				Suclg2	0.137488	0.455819
									Zfand5	1.45358	2.29546
									Znf330	2.19733	1.68549
									Znfx1	6.26873	5.44143

## Sheet: Figure S2
	Figure S2b:						Figure S2f:
	shNT	shYFP						shYFP			shNT
	4184661	903246					0	3.60851	2.64003	3.97754	2.09695	2.00342	2.51494
	2984232	447101					6	3.65528	2.24335	3.84902	2.32729	1.96357	2.42905
	2826745	295133					12	3.24111	2.61659	3.59885	2.22611	0.860364	1.78677
	3429276	464990					18	6.80129	2.81846	3.8122	2.35626	3.10308	2.63884
	2975069	350122					24	6.41078	2.46568	2.93897	3.53906	2.71912	3.06345
	3594252	341317					30	7.03256	3.92412	2.98884	2.85181	4.18605	3.47092
							36	7.74719	3.35815	4.75223	4.99282	4.41845	2.57861
							42	8.19578	3.90889	4.64447	4.98541	3.32436	5.3239
							48	9.76383	4.60054	6.4083	5.91776	4.71164	6.04218
							54	10.6999	7.91028	8.98336	7.77891	7.56	7.71568
	Figure S2c:						60	12.6407	9.73709	11.1367	8.89113	10.561	9.03241
							66	14.8121	9.46186	13.1731	11.9574	9.77779	9.16584
	shNT	shYFP					72	18.1883	13.647	15.7485	14.176	14.8617	13.3678
	17.7294	17.0141					78	19.6359	16.6517	18.8064	17.7732	17.8238	16.3698
	19.461	18.6233					84	21.783	17.6734	21.4797	18.8908	19.3745	18.6737
	15.4085	20.4532					90	22.3599	18.1228	21.4663	18.405	19.2908	18.7681
	16.9633	18.3645					96	20.9126	13.0913	18.1544	18.419	17.7729	19.1927
	15.3825	18.2651					102	20.1198	14.05	16.8083	16.9077	16.4826	18.2843
	17.6465	16.3272					108	17.1916	14.242	15.0328	16.5587	15.4365	9.34539
							114	16.0728	13.2155	14.5874	15.5578	14.7226	10.1266
							120	15.7737	12.0312	13.5972	14.1128	14.2775	7.30367
							126	15.4499	10.9721	13.6806	13.8289	13.9195	13.8997
							132	14.7091	11.3995	14.6471	13.5356	14.3141	10.363
	Figure S2d:						138	15.4984	11.0443	15.2431	11.7525	12.6967	10.3936
							144	10.873	10.9243	16.208	12.0225	12.6558	13.802
	shNT	shYFP					150	16.0171	10.1207	16.4995	11.8369	12.847	14.352
	2024905	1986404					156	17.004	12.4645	18.6331	13.1637	12.4965	10.1716
	1893349	1957067					162	17.2569	11.8132	19.3714	12.2928	11.1991	11.1926
	1909887	2021141					168	13.7565	11.1792	18.6841	13.938	12.9257	14.3181
	1864149	1732170
	1831718	1851052
	1957067	1812198

## Sheet: Figure S4
	Figure S4b:
		YFP-1	YFP-2	827	427	428	431
	ABJY21.2C	1.02306	0.976943	0.0948657	0.0907864	0.135433	0.201257
	ABJY17.3C	0.932564	1.06744	0.235269	0.189288	0.272538	0.314417
	MIX	0.84615	1.15385	0.149513	0.0880765	0.226727	0.171734
	ABJY12.4A	1.09754	0.902459	0.281411	0.395049	0.318111	0.282313
	ABJY21.2B	1.02432	0.975685	0.122301	0.0845499	0.139741	0.219126
	Figure S4c:
		shNT-1	shNt-2	sh366	sh368	sh369	sh370
	K3T	1.04157	0.958435	0.260211	0.10524	0.359174	0.444961
	K4T	0.87995	1.12005	0.172685	0.182431	0.119158	0.529133
	K10T	0.941498	1.0585	0.097917	0.194402	0.119882	0.319378
	K13T	0.880811	1.11919	0.173267	0.278183	0.174584	0.270908
	Figure S4h:
	EV	1-4	2-2	2-3	4-2
	101.354	27.502	29.7884	37.1483	35.469
	99.888	63.624	54.5281	72.3874	66.2911
	98.7583	43.3946	42.6768	59.7428	60.62

[truncated: 6 more sheets: Figure S6, Figure S7, Figure S8, Figure S9, Figure S10, Figure S11]
